# Supplementary material for: Inhibiting ALK2/ALK3 Signaling to Differentiate and Chemo-Sensitize Medulloblastoma
Source: Cancers (Basel). 2022 Apr 22;14(9):2095. doi: 10.3390/cancers14092095 (PMC9102092; doi:10.3390/cancers14092095)
Supplement: Supplementary file 1 [file cancers-14-02095-s001.zip]

Archive with 1 entries (1 files):
- cancers-1653912-supplementary.pdf
